# Supplementary material for: Synthesis of Four Orthogonally Protected Rare l-Hexose Thioglycosides from d-Mannose by C-5 and C-4 Epimerization
Source: Molecules. 2022 May 25;27(11):3422. doi: 10.3390/molecules27113422 (PMC9182441; doi:10.3390/molecules27113422)
Supplement: Supplementary file 1 [file molecules-27-03422-s001.zip]

Archive with 2 entries (2 files):
- molecules-1734149-check CIF report.pdf
- molecules-1734149-supplementary.pdf
